# Supplementary material for: Background noise disrupts host–parasitoid interactions
Source: R Soc Open Sci. 2019 Sep 25;6(9):190867. doi: 10.1098/rsos.190867 (PMC6774985; doi:10.1098/rsos.190867)
Supplement: Appendix 1 [file rsos190867supp1.r]

# Analyses supporting:
#Title: Background acoustics disrupt host-parasitoid interactions
#AUTHORS: Jennifer N. Phillips, Sophia K. Ruef, Christopher M. Garvin, My-Lan Le and Clinton D. Francis

# Date: Night that trial was conducted
# Year: Year trial was conducted
#Speaker: the speaker that was used for noise playback
# Trial: Sequential trial number
# Sound_Type: Specifies whether trap was exposed to surf or traffic noise
# SoundLevel_at_Trap: Sound level in A-weighted decibels (dB) at trap
# Cricket_File: Identifies unique cricket playback file used at trap
# Cricket_Length: Length in seconds of cricket playback file
# No_chirps: Number of calls/chirps per playback file
# Call_Rate: Number of calls/chirps per second
# Flies_Caught: Number of flies caught at trap during trial 
#log.flies: natural log flies + 1


### Field Code Descriptions


### Load data

fly <- read.csv("~/Documents/Manuscripts/Ruef et al.-Animal Behavior Submission/Final Submission/Phillips_etal_data.csv", header=T)
attach(fly)
head(fly)

library(MASS)
library(car)

#examine normality/ distribution

qqp(fly$Flies_Caught+1, "norm")
qqp(fly$Flies_Caught+1, "lnorm") 

#normality traffic only
qqp(tdat$Flies_Caught+1, "norm")
qqp(tdat$Flies_Caught+1, "lnorm")

# load packages
library(lme4)
library(lmerTest)

#####likelihood ratio tests to assess model goodness-of-fit


### Traffic only trials
tdat <- subset(fly, Sound_Type =="Traffic")

# model with sound level at trap
m2 <- lmer(log(Flies_Caught+1) ~ SoundLevel_at_Trap + (1|Trial) + (1|Cricket_File), REML=F, data = tdat)
summary(m2)

# model without sound level at trap (random effects only)
mN <- lmer(log(Flies_Caught+1) ~ 1 + (1|Trial) + (1|Cricket_File), REML=F, data = tdat)
summary(mN) 


# likelihood ratio test shows improvement of fit with more complicated model
anova(mN, m2)

## Trials including traffic noise and ocean sounds

# model with sound level at trap
m3 <- lmer(log(Flies_Caught+1) ~ SoundLevel_at_Trap + (1|Trial) + (1|Cricket_File), REML=F, data = fly)
summary(m3)


# model without sound level at trap (random effects only)
mN2 <- lmer(log(Flies_Caught+1) ~ 1 + (1|Trial) + (1|Cricket_File), REML=F, data = fly)
summary(mN2) 

# likelihood ratio test shows improvement of fit with more complicated model
anova(mN2, m3)


## Test to determine whether the addition of sound type (i.e., ocean vs traffic) improved model fit
m4 <- lmer(log(Flies_Caught+1) ~ Sound_Type + SoundLevel_at_Trap + (1|Trial) + (1|Cricket_File), REML=F, data = fly)
summary(m4) 


### addition of sound type does not improve fit
anova(m3, m4)


##########################
##########################
# consider whether cricket call rate influenced results, for natural and traffic and then traffic alone below.

## for traffic trials only
m2R <- lmer(log(Flies_Caught+1) ~ SoundLevel_at_Trap + Call_Rate + (1|Trial) + (1|Cricket_File), REML=F, data = tdat)
summary(m2R) 


## likelihood ratio test comparing with and without notes per second
anova(m2R,m2) ## the addition of the notes per second parameter fails to improve the model

## for traffic and ocean surf trials
m3R <- lmer(log(Flies_Caught+1) ~ SoundLevel_at_Trap + Call_Rate + (1|Trial) + (1|Cricket_File), REML=F, data = fly)
summary(m3R) 


## likelihood ratio test comparing with and without notes per second
anova(m3R,m3) ## the addition of the notes per second parameter fails to improve the model


##########################
# Same analyses as above to consider whether cricket call rate influenced results, for natural and traffic and then traffic alone below, but without cricket playback file as a random effect given that it may influence parameter estimate for notes per second

## for traffic trials only
m2Rr <- lmer(log(Flies_Caught+1) ~ SoundLevel_at_Trap + Call_Rate + (1|Trial), REML=F, data = tdat)
summary(m2Rr) 

m2r <- lmer(log(Flies_Caught+1) ~ SoundLevel_at_Trap + (1|Trial), REML=F, data = tdat)
summary(m2r)


## likelihood ratio test comparing with and without notes per second
anova(m2Rr,m2r) ## the addition of the notes per second parameter fails to improve the model


## for traffic and ocean surf trials
m3Rr <- lmer(log(Flies_Caught+1) ~ SoundLevel_at_Trap + Call_Rate + (1|Trial), REML=F, data = fly)
summary(m3Rr) 

m3r <- lmer(log(Flies_Caught+1) ~ SoundLevel_at_Trap + (1|Trial), REML=F, data = fly)
summary(m3r)


## likelihood ratio test comparing with and without notes per second
anova(m3Rr,m3r) ## the addition of the notes per second parameter fails to improve the model


#########
#Does call rate interact with noise level?
# consider whether cricket call rate influenced results, for natural and traffic and then traffic alone below.

## for traffic trials only
int.model <- lmer(log(Flies_Caught+1) ~ SoundLevel_at_Trap + Call_Rate + Call_Rate*SoundLevel_at_Trap + (1|Trial) + (1|Cricket_File), REML=F, data = tdat)
summary(int.model) 


## likelihood ratio test comparing with and without notes per second interaction
anova(int.model,m2) ## the addition of the notes per second parameter fails to improve the model

######################
## for traffic and ocean surf trials
m4R <- lmer(log(Flies_Caught+1) ~ SoundLevel_at_Trap + Call_Rate + Call_Rate*SoundLevel_at_Trap + (1|Trial) + (1|Cricket_File), REML=F, data = fly)
summary(m4R) 

## likelihood ratio test comparing with and without notes per second
anova(m4R,m3) ## the addition of the interaction fails to improve the model


###############################################################################
#Does playback speaker influence the model as a fixed factor?
#####################################
### first traffic only
speaker.model <-lmer(log(Flies_Caught+1) ~ SoundLevel_at_Trap + Speaker + (1|Trial) + (1|Cricket_File), REML=F, data = tdat)
summary(speaker.model)

m2 <-lmer(log(Flies_Caught+1) ~ SoundLevel_at_Trap + (1|Trial) + (1|Cricket_File), REML=F, data = tdat)
anova(speaker.model,m2) # 


##################################
# for traffic and ocean
speakermodel.2 <-lmer(log(Flies_Caught+1) ~ SoundLevel_at_Trap + Year + (1|Trial) + (1|Cricket_File), REML=F, data = fly)
summary(speakermodel.2)


anova(speakermodel.2,m2)


###### Plots ##########################################
library(effects)
plot(Effect("SoundLevel_at_Trap", m2), ylab="natural log flies caught", xlab = "sound level, dB(A)")

library(ggplot2)

### log transformed version

p <- ggplot(fly, aes(x=SoundLevel_at_Trap, y=log(Flies_Caught+1))) +  
  geom_point(size =1) +
  geom_smooth(method=lm, colour="steelblue3") +
  labs(x = "sound level, dB(A)", y = "natural log O. ochracea + 1") +  
  theme_classic()

p

### effects plot
library(effects)

fly$flies2 <- Flies_Caught+1
m2 <-lmer(log(flies2) ~ SoundLevel_at_Trap + (1|Trial) + (1|Cricket_File), REML=F, data = fly)

z <- allEffects(m2)
plot(z, "SoundLevel_at_Trap", axes=list(y=list(transform=exp), type = "rescale"), ylab = "Flies + 1 (log)", xlab = "Noise (dBA Leq)")


#color-coded plot

plot.new
par(mfrow=c(1,1))
par(oma=c(1,1,1,6)) #c(bottom, left, top, right)
par(mar=c(4,4,1,1))#c(bottom, left, top, right)
#par(bg=NA) #makes background clear


range(fly$log.flies, na.rm=TRUE)
#[1] 0 3.367296 y limits

range(fly$SoundLevel_at_Trap, na.rm=TRUE)
#[1] 39.2 65.8 x lim

plot(2000, 50, type="l", ylab="natural logarithm of flies +1", xlab="sound level dB(A)", ylim=c(-0.5, 4), xlim=c(38, 66))

#add line
abline(a=3.531, b= -0.035) #a is intercept, b is slope for the mixed model

#plot raw data
surf <- subset(fly, Sound_Type=="Surf") #subset surf trials
points(surf$SoundLevel_at_Trap, surf$log.flies, col="blue", pch=3)

traffic<- subset(fly, Sound_Type=="Traffic")
points(traffic$SoundLevel_at_Trap, traffic$log.flies, col="red")


#plot Legend
##par(mar(bottom, left, top, right)) where mar means outer margin
par(fig=c(0, 1, 0, 1), oma=c(0, 0, 0, 0), mar=c(0, 0, 0, 0), new=TRUE)
#par(c(0, 0, 0, .5), oma = c(0, 0, 0, 0), mar = c(0, 0, 0, 0), new = TRUE)
plot(0, 0, type='n', bty='n', xaxt='n', yaxt='n')
#plot(0, 0, type = "n", bty = "n", xaxt = "n", yaxt = "n")
legend("topright", c(expression(Traffic), expression(Surf)), xpd = TRUE, horiz = FALSE, inset = c(0, 0), 
       bty = "n", pch = c(1,3), col = c("red", "blue"), cex = 1)
