# Supplementary material for: Background noise disrupts host–parasitoid interactions
Source: R Soc Open Sci. 2019 Sep 25;6(9):190867. doi: 10.1098/rsos.190867 (PMC6774985; doi:10.1098/rsos.190867)
Supplement: Appendix 2 R Code [file rsos190867supp2.csv]

Date	Year	Speaker	Trial	Sound_Type	SoundLevel_at_Trap	Cricket_File	Cricket_Length	No_chirps	Call_Rate	Flies_Caught	log.flies
8/25/16	2016	ION Block Rocker	four	Traffic	54	160426_polycanyon_1845sr.mp3	35.38	105	2.967778406	0	0
8/25/16	2016	ION Block Rocker	four	Traffic	48	160501_polycanyon_1856sr.mp3	29.5	67	2.271186441	0	0
8/21/16	2016	ION Block Rocker	three	Traffic	50	160426_polycanyon_1801sr.mp3	21.81	43	1.971572673	4	1.609437912
8/25/16	2016	ION Block Rocker	four	Traffic	43	160426_polycanyon_1850sr.mp3	52.66	130	2.46866692	4	1.609437912
8/21/16	2016	ION Block Rocker	three	Traffic	55	160415_polycanyon_1852sr.mp3	27.81	37	1.33045667	5	1.791759469
8/25/16	2016	ION Block Rocker	four	Traffic	45	160415_polycanyon_1909cg.mp3	30.76	50	1.625487646	5	1.791759469
8/21/16	2016	ION Block Rocker	three	Traffic	47	160415_polycanyon_1820cg.mp3	28.329	104	3.671149705	6	1.945910149
8/10/16	2016	ION Block Rocker	one	Traffic	44	160415_polycanyon_1827sr.mp3	43.441	67	1.54232177	7	2.079441542
8/10/16	2016	ION Block Rocker	one	Traffic	62	160415_polycanyon_1909cg.mp3	30.76	50	1.625487646	7	2.079441542
8/21/16	2016	ION Block Rocker	three	Traffic	60	160501_polycanyon_1842sr.mp3	26.34	67	2.543659833	7	2.079441542
8/10/16	2016	ION Block Rocker	one	Traffic	55	160426_polycanyon_1801sr.mp3	21.81	43	1.971572673	9	2.302585093
8/12/16	2016	ION Block Rocker	two	Traffic	61.8	160426_polycanyon_1805sr.mp3	18.5	67	3.621621622	9	2.302585093
8/21/16	2016	ION Block Rocker	three	Traffic	45	160426_polycanyon_1805sr.mp3	18.5	67	3.621621622	9	2.302585093
8/25/16	2016	ION Block Rocker	four	Traffic	43	160415_polycanyon_1847sr.mp3	32.17	69	2.144855455	11	2.48490665
8/12/16	2016	ION Block Rocker	two	Traffic	46.9	160415_polycanyon_1852sr.mp3	27.81	37	1.33045667	12	2.564949357
8/12/16	2016	ION Block Rocker	two	Traffic	52.7	160501_polycanyon_1829cg.mp3	26.1	67	2.567049808	13	2.63905733
8/10/16	2016	ION Block Rocker	one	Traffic	49	160501_polycanyon_1814cg.mp3	20.1	67	3.333333333	15	2.772588722
8/12/16	2016	ION Block Rocker	two	Traffic	49.2	160415_polycanyon_1917sr.mp3	29.27	67	2.28903314	20	3.044522438
8/10/16	2016	ION Block Rocker	one	Traffic	40	160415_polycanyon_1820cg.mp3	28.329	104	3.671149705	26	3.295836866
8/12/16	2016	ION Block Rocker	two	Traffic	43.3	160415_polycanyon_1827sr.mp3	43.441	67	1.54232177	28	3.36729583
9/9/17	2017	TIC GS5	nine	Surf	53.6	160415_polycanyon_1917sr.mp3	29.27	67	2.28903314	1	0.693147181
9/9/17	2017	TIC GS5	nine	Surf	56.4	160501_polycanyon_1847sr.mp3	36.4	60	1.648351648	1	0.693147181
9/8/17	2017	TIC GS5	eight	Surf	60	160415_polycanyon_1852sr.mp3	27.81	37	1.33045667	2	1.098612289
9/9/17	2017	TIC GS5	nine	Surf	58.2	160426_polycanyon_1801sr.mp3	21.81	43	1.971572673	2	1.098612289
9/8/17	2017	TIC GS5	eight	Surf	53.5	160426_polycanyon_1850sr.mp3	52.66	130	2.46866692	2	1.098612289
9/9/17	2017	TIC GS5	nine	Surf	57.1	160426_polycanyon_1850sr.mp3	52.66	130	2.46866692	2	1.098612289
9/9/17	2017	TIC GS5	nine	Surf	64.4	160501_polycanyon_1814cg.mp3	20.1	67	3.333333333	2	1.098612289
9/8/17	2017	TIC GS5	eight	Surf	61.5	160501_polycanyon_1856sr.mp3	29.5	67	2.271186441	3	1.386294361
9/8/17	2017	TIC GS5	eight	Surf	55.2	160415_polycanyon_1917sr.mp3	29.27	67	2.28903314	4	1.609437912
9/8/17	2017	TIC GS5	eight	Surf	63.6	160426_polycanyon_1845sr.mp3	35.38	105	2.967778406	4	1.609437912
9/9/17	2017	TIC GS5	nine	Surf	53.7	160501_polycanyon_1837cg.mp3	20.84	67	3.214971209	4	1.609437912
9/9/17	2017	TIC GS5	nine	Surf	55.3	160501_polycanyon_1914sr.mp3	22.2	67	3.018018018	4	1.609437912
9/9/17	2017	TIC GS5	nine	Surf	50.1	160415_polycanyon_1847sr.mp3	32.17	69	2.144855455	5	1.791759469
9/8/17	2017	TIC GS5	eight	Surf	58.4	160501_polycanyon_1914sr.mp3	22.2	67	3.018018018	6	1.945910149
9/8/17	2017	TIC GS5	eight	Surf	60.1	160415_polycanyon_1847sr.mp3	32.17	69	2.144855455	9	2.302585093
9/9/17	2017	TIC GS5	nine	Surf	51	160415_polycanyon_1852sr.mp3	27.81	37	1.33045667	11	2.48490665
9/8/17	2017	TIC GS5	eight	Surf	57.8	160415_polycanyon_1827sr.mp3	43.441	67	1.54232177	12	2.564949357
9/8/17	2017	TIC GS5	eight	Surf	50.3	160426_polycanyon_1805sr.mp3	18.5	67	3.621621622	13	2.63905733
9/9/17	2017	TIC GS5	ten	Traffic	47.2	160415_polycanyon_1909cg.mp3	30.76	50	1.625487646	0	0
9/8/17	2017	TIC GS5	seven	Traffic	65.4	160501_polycanyon_1842sr.mp3	26.34	67	2.543659833	0	0
9/9/17	2017	TIC GS5	ten	Traffic	48.6	160501_polycanyon_1856sr.mp3	29.5	67	2.271186441	0	0
9/8/17	2017	TIC GS5	seven	Traffic	57.4	160426_polycanyon_1801sr.mp3	21.81	43	1.971572673	1	0.693147181
8/21/17	2017	TIC GS5	six	Traffic	52.1	160426_polycanyon_1850sr.mp3	52.66	130	2.46866692	1	0.693147181
8/19/17	2017	TIC GS5	five	Traffic	46.1	160501_polycanyon_1814cg.mp3	20.1	67	3.333333333	1	0.693147181
9/9/17	2017	TIC GS5	ten	Traffic	46.9	160501_polycanyon_1903sr.mp3	19.6	68	3.469387755	1	0.693147181
8/21/17	2017	TIC GS5	six	Traffic	52.1	160415_polycanyon_1909cg.mp3	30.76	50	1.625487646	2	1.098612289
9/9/17	2017	TIC GS5	ten	Traffic	44.7	160426_polycanyon_1805sr.mp3	18.5	67	3.621621622	2	1.098612289
9/8/17	2017	TIC GS5	seven	Traffic	59.3	160501_polycanyon_1837cg.mp3	20.84	67	3.214971209	2	1.098612289
8/21/17	2017	TIC GS5	six	Traffic	59.3	160501_polycanyon_1847sr.mp3	36.4	60	1.648351648	2	1.098612289
9/8/17	2017	TIC GS5	seven	Traffic	49.8	160501_polycanyon_1847sr.mp3	36.4	60	1.648351648	2	1.098612289
9/9/17	2017	TIC GS5	ten	Traffic	42.1	160415_polycanyon_1827sr.mp3	43.441	67	1.54232177	3	1.386294361
8/21/17	2017	TIC GS5	six	Traffic	59.8	160415_polycanyon_1847sr.mp3	32.17	69	2.144855455	3	1.386294361
9/8/17	2017	TIC GS5	seven	Traffic	41	160415_polycanyon_1909cg.mp3	30.76	50	1.625487646	3	1.386294361
8/21/17	2017	TIC GS5	six	Traffic	59.8	160426_polycanyon_1805sr.mp3	18.5	67	3.621621622	3	1.386294361
8/19/17	2017	TIC GS5	five	Traffic	46.4	160501_polycanyon_1856sr.mp3	29.5	67	2.271186441	3	1.386294361
9/8/17	2017	TIC GS5	seven	Traffic	46.1	160501_polycanyon_1903sr.mp3	19.6	68	3.469387755	3	1.386294361
8/21/17	2017	TIC GS5	six	Traffic	65.8	160415_polycanyon_1901cg.mp3	30.87	46	1.490119857	4	1.609437912
9/9/17	2017	TIC GS5	ten	Traffic	55.6	160426_polycanyon_1845sr.mp3	35.38	105	2.967778406	4	1.609437912
8/19/17	2017	TIC GS5	five	Traffic	40.6	160426_polycanyon_1850sr.mp3	52.66	130	2.46866692	4	1.609437912
9/8/17	2017	TIC GS5	seven	Traffic	46	160501_polycanyon_1822cg.mp3	24.35	67	2.751540041	4	1.609437912
8/21/17	2017	TIC GS5	six	Traffic	57	160501_polycanyon_1837cg.mp3	20.84	67	3.214971209	4	1.609437912
8/21/17	2017	TIC GS5	six	Traffic	57.1	160501_polycanyon_1842sr.mp3	26.34	67	2.543659833	4	1.609437912
8/19/17	2017	TIC GS5	five	Traffic	41.2	160415_polycanyon_1901cg.mp3	30.87	46	1.490119857	5	1.791759469
8/21/17	2017	TIC GS5	six	Traffic	54.2	160415_polycanyon_1917sr.mp3	29.27	67	2.28903314	5	1.791759469
8/19/17	2017	TIC GS5	five	Traffic	44.2	160501_polycanyon_1842sr.mp3	26.34	67	2.543659833	5	1.791759469
9/9/17	2017	TIC GS5	ten	Traffic	41.4	160501_polycanyon_1842sr.mp3	26.34	67	2.543659833	5	1.791759469
9/8/17	2017	TIC GS5	seven	Traffic	41.2	160415_polycanyon_1901cg.mp3	30.87	46	1.490119857	6	1.945910149
8/19/17	2017	TIC GS5	five	Traffic	44.5	160501_polycanyon_1847sr.mp3	36.4	60	1.648351648	6	1.945910149
8/21/17	2017	TIC GS5	six	Traffic	52.5	160415_polycanyon_1852sr.mp3	27.81	37	1.33045667	7	2.079441542
9/8/17	2017	TIC GS5	seven	Traffic	45.9	160501_polycanyon_1814cg.mp3	20.1	67	3.333333333	7	2.079441542
9/9/17	2017	TIC GS5	ten	Traffic	60.2	160501_polycanyon_1822cg.mp3	24.35	67	2.751540041	7	2.079441542
9/8/17	2017	TIC GS5	seven	Traffic	40.7	160415_polycanyon_1820cg.mp3	28.329	104	3.671149705	8	2.197224577
8/19/17	2017	TIC GS5	five	Traffic	42.5	160415_polycanyon_1847sr.mp3	32.17	69	2.144855455	8	2.197224577
9/9/17	2017	TIC GS5	ten	Traffic	51.4	160415_polycanyon_1901cg.mp3	30.87	46	1.490119857	8	2.197224577
8/19/17	2017	TIC GS5	five	Traffic	53.9	160426_polycanyon_1805sr.mp3	18.5	67	3.621621622	9	2.302585093
8/19/17	2017	TIC GS5	five	Traffic	48.1	160426_polycanyon_1801sr.mp3	21.81	43	1.971572673	11	2.48490665
8/19/17	2017	TIC GS5	five	Traffic	39.2	160501_polycanyon_1814cg.mp3	20.1	67	3.333333333	13	2.63905733
9/9/17	2017	TIC GS5	ten	Traffic	41.3	160415_polycanyon_1820cg.mp3	28.329	104	3.671149705	26	3.295836866
